# Supplementary material for: Characteristics, Source Contributions, and Source-Specific Health Risks of PM2.5-Bound Polycyclic Aromatic Hydrocarbons for Senior Citizens during the Heating Season in Tianjin, China
Source: Int J Environ Res Public Health. 2022 Apr 7;19(8):4440. doi: 10.3390/ijerph19084440 (PMC9030979; doi:10.3390/ijerph19084440)
Supplement: Supplementary file 1 [file ijerph-19-04440-s001.zip]

Archive with 1 entries (1 files):
- ijerph-1644907-supplementary.pdf
